# Supplementary material for: Enhanced Cycling Performance of Spinel LiNi0.5Mn1.5O4 Cathodes through Mg-Mn Hetero-Valent Doping via Microwave Sol-Gel Method
Source: Materials (Basel). 2024 Sep 25;17(19):4714. doi: 10.3390/ma17194714 (PMC11477552; doi:10.3390/ma17194714)
Supplement: Supplementary file 1 [file materials-17-04714-s001.zip]

Archive with 1 entries (1 files):
- materials-3218376-supplementary.pdf
